# Supplementary material for: Exploring the evolution of protein function in Archaea
Source: BMC Evol Biol. 2012 May 30;12:75. doi: 10.1186/1471-2148-12-75 (PMC3458885; doi:10.1186/1471-2148-12-75)
Supplement: Additional file 1 — Contains the complete lists of SCOP folds found in the core, shell, and orphans groups of arCOGs, as well as in the intersections between the groups. [file 1471-2148-12-75-S1.xls]

## Sheet: core only
Exploring the evolution of protein function in Archaea
Alexander Goncearenco and Igor N. Berezovsky
Additional File 3
SCOP fold	description
a.153	Nuclear receptor coactivator interlocking domain
d.305	NAP-like
a.94	Ribosomal protein L19 (L19e)
c.88	Glutaminase/Asparaginase
b.39	Ribosomal protein L14
a.203	Putative anticodon-binding domain of alanyl-tRNA synthetase (AlaRS)
c.104	YjeF N-terminal domain-like
a.235	ATP-dependent DNA ligase DNA-binding domain
b.53	Ribosomal protein L25-like
a.183	Nop domain
d.235	FYSH domain
d.28	Ribosomal protein S19
d.131	DNA clamp
d.29	Ribosomal protein L31e
b.14	Calpain large subunit, middle domain (domain III)
b.51	ValRS/IleRS/LeuRS editing domain
d.55	Ribosomal protein L22
c.131	Peptidyl-tRNA hydrolase II
d.201	SRP19
c.21	Ribosomal protein L13
d.261	Hypothetical protein PH1602
c.22	Ribosomal protein L4
e.49	Recombination protein RecR
a.143	RPB6/omega subunit-like
e.71	AF1531-like
d.179	Substrate-binding domain of HMG-CoA reductase
a.16	S15/NS1 RNA-binding domain
a.36	Signal peptide-binding domain
d.309	AMMECR1-like
d.363	NMB0513-like
d.59	Ribosomal protein L30p/L7e
d.9	IL8-like
d.47	Ribosomal L11/L12e N-terminal domain
d.208	MTH1598-like
a.160	PAP/OAS1 substrate-binding domain
a.75	Ribosomal protein S7
d.241	Ribosome binding domain-like
g.85	HIT/MYND zinc finger-like
d.181	Insert subdomain of RNA polymerase alpha subunit
c.149	AtpF-like
c.12	Ribosomal proteins L15p and L18e
a.262	PriB N-terminal domain-like
c.86	Phosphoglycerate kinase
d.141	Ribosomal protein L6
d.78	RPB5-like RNA polymerase subunit

## Sheet: shell only
Shell only folds
SCOP fold	description
c.143	CofD-like
d.240	Lesion bypass DNA polymerase (Y-family), little finger domain
d.117	Thymidylate synthase/dCMP hydroxymethylase
c.151	CobE/GbiG C-terminal domain-like
a.97	An anticodon-binding domain of class I aminoacyl-tRNA synthetases
c.44	Phosphotyrosine protein phosphatases I-like
d.258	Chorismate synthase, AroC
b.130	Heat shock protein 70kD (HSP70), peptide-binding domain
d.333	UbiD C-terminal domain-like
f.40	V-type ATP synthase subunit C
c.45	(Phosphotyrosine protein) phosphatases II
c.103	MTH938-like
f.42	Mitochondrial carrier
d.290	AF0104/ALDC/Ptd012-like
a.209	ADP-ribosylglycohydrolase
d.334	IlvD/EDD N-terminal domain-like
b.17	PEBP-like
c.119	DAK1/DegV-like
d.355	RplX-like
c.132	Bacterial fluorinating enzyme, N-terminal domain
a.264	Duffy binding domain-like
a.56	CO dehydrogenase ISP C-domain like
d.252	CheC-like
c.122	L-sulfolactate dehydrogenase-like
d.280	Sulfolobus fructose-1,6-bisphosphatase-like
c.85	FucI/AraA N-terminal and middle domains
d.206	YggU-like
c.96	Fe-only hydrogenase
f.31	Photosystem I reaction center subunit XI, PsaL
c.106	SurE-like
a.108	Ribosomal protein L7/12, oligomerisation (N-terminal) domain
d.282	SSo0622-like
a.267	Topoisomerase V catalytic domain-like
c.134	LmbE-like
c.27	Nucleoside phosphorylase/phosphoribosyltransferase catalytic domain
d.133	Molybdenum cofactor-binding domain
a.285	MtlR-like
d.316	MK0786-like
c.28	Cryptochrome/photolyase, N-terminal domain
d.80	Tautomerase/MIF
b.94	Olfactory marker protein
a.296	PMT central region-like
d.224	SufE/NifU
d.210	Argininosuccinate synthetase, C-terminal domain
a.276	BH2638-like
d.320	YojJ-like
e.54	CbiD-like
e.76	Viral glycoprotein ectodomain-like
b.98	Leukotriene A4 hydrolase N-terminal domain
d.256	Ta1353-like
e.34	NSP3 homodimer
b.124	HesB-like domain
e.50	AF1104-like
d.190	Chorismate lyase-like
d.215	Smc hinge domain
c.53	Resolvase-like
d.143	SAICAR synthase-like
c.135	NIF3 (NGG1p interacting factor 3)-like
g.35	HIPIP (high potential iron protein)
d.236	DNA-binding protein Tfx
c.125	Creatininase
d.270	2-isopropylmalate synthase LeuA, allosteric (dimerisation) domain
b.4	HSP40/DnaJ peptide-binding domain
d.257	Hypothetical protein TM0160
e.37	Siroheme synthase middle domains-like
d.292	DNA mismatch repair protein MutL
b.137	Rof/RNase P subunit-like
b.73	Head domain of nucleotide exchange factor GrpE
c.127	F420-dependent methylenetetrahydromethanopterin dehydrogenase (MTD)
d.147	Methenyltetrahydromethanopterin cyclohydrolase
e.11	Type II DNA topoisomerase
d.149	Nitrile hydratase alpha chain
b.77	beta-Prism I
e.12	DNA topoisomerase IV, alpha subunit
b.152	Flagellar hook protein flgE
c.16	Lumazine synthase
a.9	Peripheral subunit-binding domain of 2-oxo acid dehydrogenase complex
c.145	NadA-like
b.168	HisI-like
a.222	VPS9 domain
c.115	Hypothetical protein MTH777 (MT0777)
e.17	D-aminoacid aminotransferase-like PLP-dependent enzymes
e.56	YaeB-like
d.194	CNF1/YfiH-like putative cysteine hydrolases
c.138	Indigoidine synthase A-like
e.57	Vacuolar ATP synthase subunit C
d.273	YjbQ-like
d.44	Fe,Mn superoxide dismutase (SOD), C-terminal domain
e.19	HydA/Nqo6-like
d.372	YqaI-like
d.246	mRNA decapping enzyme DcpS N-terminal domain
d.155	Pyruvoyl-dependent histidine and arginine decarboxylases
a.89	Methyl-coenzyme M reductase alpha and beta chain C-terminal domain
d.156	S-adenosylmethionine decarboxylase
d.352	FlaG-like
b.141	Bacterial fluorinating enzyme, C-terminal domain
a.131	Peridinin-chlorophyll protein
c.83	Aconitase iron-sulfur domain
c.148	ComB-like
d.49	Signal recognition particle alu RNA binding heterodimer, SRP9/14
d.249	Hypothetical protein Ta1206
a.92	Carbamoyl phosphate synthetase, large subunit connection domain
e.25	Sec1/munc18-like (SM) proteins
d.111	PR-1-like
e.48	Major capsid protein VP5
a.154	Variable surface antigen VlsE
c.39	Nicotinate mononucleotide:5,6-dimethylbenzimidazole phosphoribosyltransferase (CobT)
c.100	Thiamin pyrophosphokinase, catalytic domain

## Sheet: orphans only
Orphans only folds
SCOP fold	description
a.174	Double Clp-N motif
a.259	YidB-like
f.1	Toxins' membrane translocation domains
d.114	5'-nucleotidase (syn. UDP-sugar hydrolase), C-terminal domain
b.176	AttH-like
d.198	Secretion chaperone-like
a.252	Mediator hinge subcomplex-like
a.95	Influenza virus matrix protein M1
d.116	YbaK/ProRS associated domain
c.89	Phosphofructokinase
b.11	gamma-Crystallin-like
d.376	Lp2179-like
a.109	Class II MHC-associated invariant chain ectoplasmic trimerization domain
b.55	PH domain-like barrel
d.120	Cytochrome b5-like heme/steroid binding domain
d.165	Ribosome inactivating proteins (RIP)
a.48	N-cbl like
d.296	YktB/PF0168-like
a.184	TorD-like
a.207	Formin homology 2 domain (FH2 domain)
a.212	KRAB domain (Kruppel-associated box)
f.26	Bacterial photosystem II reaction centre, L and M subunits
g.65	Notch domain
d.203	DsrC, the gamma subunit of dissimilatory sulfite reductase
b.72	WW domain-like
d.125	Ornithine decarboxylase C-terminal domain
d.167	Peptide deformylase
a.294	Tex N-terminal region-like
a.55	IHF-like DNA-binding proteins
d.169	C-type lectin-like
c.140	TTHA0583/YokD-like
f.5	Outer membrane efflux proteins (OEP)
d.357	NosL/MerB-like
b.91	E2 regulatory, transactivation domain
f.8	Aerolisin/ETX pore-forming domain
d.341	Peptidoglycan deacetylase N-terminal noncatalytic region
b.93	Epsilon subunit of F1F0-ATP synthase N-terminal domain
d.214	Hypothetical protein MTH1880
d.382	PSTPO5379-like
f.11	Anthrax protective antigen
d.342	PH1570-like
b.106	Phage tail proteins
d.298	RelE-like
e.65	VPA0735-like
b.21	Virus attachment protein globular domain
d.219	PP2C-like
e.67	PH0156-like
e.60	Thermophilic metalloprotease-like
d.173	Methionine synthase activation domain-like
a.142	PTS-regulatory domain, PRD
a.269	FtsH protease domain-like
d.266	Hypothetical protein MTH677
d.360	PG1857-like
c.142	Nqo1 FMN-binding domain-like
d.343	MM3350-like
a.3	Cytochrome c
b.42	beta-Trefoil
a.114	Interferon-induced guanylate-binding protein 1 (GBP1), C-terminal domain
d.86	eIF4e-like
e.73	CV3147-like
b.96	Nicotinic receptor ligand binding domain-like
e.74	HI0933 insert domain-like
a.234	Hypothetical protein MPN330
a.28	Acyl carrier protein-like
b.118	FAS1 domain
d.183	Major capsid protein gp5
d.23	Tubby C-terminal domain-like
d.24	Pili subunits
e.1	Serpins
d.189	PX domain
a.265	Fic-like
d.306	YefM-like
b.142	DNA-binding pseudobarrel domain
a.213	DinB/YfiT-like putative metalloenzymes
f.53	ATP synthase D chain-like
a.243	Type III secretion system domain
f.55	Photosystem II antenna protein-like
g.75	TSP type-3 repeat
e.5	Heme-dependent catalase-like
g.36	Ferredoxin thioredoxin reductase (FTR), catalytic beta chain
b.46	FMT C-terminal domain-like
g.37	beta-beta-alpha zinc fingers
c.54	PTS system fructose IIA component-like
b.100	Sortase
c.70	Nucleoside hydrolase
b.108	Triple-stranded beta-helix
a.37	A DNA-binding domain in eukaryotic transcription factors
d.8	Urease, gamma-subunit
a.38	HLH-like
a.119	Lipoxigenase
a.221	Lissencephaly-1 protein (Lis-1, PAF-AH alpha) N-terminal domain
c.144	RibA-like
d.347	Acetoacetate decarboxylase-like
b.165	MOSC N-terminal domain-like
d.100	MbtH/L9 domain-like
d.322	PHP14-like
e.40	Cullin homology domain
d.348	YegP-like
d.303	BB1717-like
g.16	Trefoil/Plexin domain-like
a.78	GntR ligand-binding domain-like
a.191	Methenyltetrahydrofolate cyclohydrolase-like
b.76	open-sided beta-meander
c.15	BRCT domain
d.237	Hypothetical protein YjiA, C-terminal domain
d.349	CPE0013-like
a.250	IpaD-like
d.150	4'-phosphopantetheinyl transferase
d.212	TolA/TonB C-terminal domain
a.281	YheA-like
b.167	FimD N-terminal domain-like
e.15	Eukaryotic DNA topoisomerase I, N-terminal DNA-binding fragment
a.10	Protozoan pheromone-like
d.20	UBC-like
d.243	Colicin D/E5 nuclease domain
a.251	Phage replication organizer domain
d.244	Cell division protein ZapA-like
a.223	Triger factor/SurA peptide-binding domain-like
d.324	DUSP-like
c.105	2,3-Bisphosphoglycerate-independent phosphoglycerate mutase, substrate-binding domain
f.16	Gated mechanosensitive channel
b.140	Replicase NSP9
a.225	Hypothetical protein MG354
f.18	F1F0 ATP synthase subunit A
c.17	Caspase-like
g.89	CHY zinc finger-like
a.13	RAP domain-like
a.149	RNase III domain-like
a.257	SipA N-terminal domain-like
g.90	E6 C-terminal domain-like
d.358	YdfO-like
d.274	Hypothetical protein PF0899
a.200	Hypothetical protein MTH393
a.171	BRCA2 tower domain
d.239	GCM domain
a.140	LEM/SAP HeH motif
a.173	Poly A polymerase C-terminal region-like
b.107	Urease metallochaperone UreE, N-terminal domain
a.93	Heme-dependent peroxidases
a.20	PGBD-like
c.99	Dipeptide transport protein
e.55	Rap/Ran-GAP
c.59	MurD-like peptide ligases, peptide-binding domain
f.36	Neurotransmitter-gated ion-channel transmembrane pore

## Sheet: omnipresent
Omnipresent folds
SCOP fold	description
d.79	Bacillus chorismate mutase-like
b.38	Sm-like fold
f.34	Mechanosensitive channel protein MscS (YggB), transmembrane region
a.238	BAR/IMD domain-like
d.115	YrdC/RibB
d.265	Pseudouridine synthase
d.52	Alpha-lytic protease prodomain-like
c.61	PRTase-like
b.84	Barrel-sandwich hybrid
c.42	Arginase/deacetylase
g.49	Cysteine-rich domain
a.211	HD-domain/PDEase-like
c.92	Chelatase-like
d.54	Enolase N-terminal domain-like
g.50	FYVE/PHD zinc finger
f.38	MFS general substrate transporter
d.81	FwdE/GAPDH domain-like
a.24	Four-helical up-and-down bundle
c.79	Tryptophan synthase beta subunit-like PLP-dependent enzymes
d.56	GroEL-intermediate domain like
c.47	Thioredoxin fold
b.85	beta-clip
f.17	Transmembrane helix hairpin
d.308	THUMP domain
d.58	Ferredoxin-like
a.102	alpha/alpha toroid
g.54	DnaJ/Hsp40 cysteine-rich domain
c.124	NagB/RpiA/CoA transferase-like
c.66	S-adenosyl-L-methionine-dependent methyltransferases
h.1	Parallel coiled-coil
d.126	Pentein, beta/alpha-propeller
b.86	Hedgehog/intein (Hint) domain
a.4	DNA/RNA-binding 3-helical bundle
b.15	HSP20-like chaperones
d.16	FAD-linked reductases, C-terminal domain
b.122	PUA domain-like
d.128	Glutamine synthetase/guanido kinase
a.96	DNA-glycosylase
d.17	Cystatin-like
b.40	OB-fold
c.67	PLP-dependent transferase-like
d.129	TBP-like
b.92	Composite domain of metallo-dependent hydrolases
c.95	Thiolase-like
c.120	PIN domain-like
e.59	FdhE-like
c.26	Adenine nucleotide alpha hydrolase-like
c.1	TIM beta/alpha-barrel
a.60	SAM domain-like
c.90	Tetrapyrrole methylase
c.48	TK C-terminal domain-like
b.61	Streptavidin-like
c.3	FAD/NAD(P)-binding domain
c.68	Nucleotide-diphospho-sugar transferases
b.26	SMAD/FHA domain
c.51	Anticodon-binding domain-like
a.27	Anticodon-binding domain of a subclass of class I aminoacyl-tRNA synthetases
d.74	DCoH-like
d.230	Dodecin subunit-like
b.2	Common fold of diphtheria toxin/transcription factors/cytochrome f
h.4	Antiparallel coiled-coil
d.139	PurM C-terminal domain-like
c.2	NAD(P)-binding Rossmann-fold domains
c.117	Amidase signature (AS) enzymes
b.43	Reductase/isomerase/elongation factor common domain
a.118	alpha-alpha superhelix
c.52	Restriction endonuclease-like
d.142	ATP-grasp
h.5	Apolipoprotein A-I
c.73	Carbamate kinase-like
c.4	Nucleotide-binding domain
d.26	FKBP-like
b.81	Single-stranded left-handed beta-helix
b.69	7-bladed beta-propeller
c.7	PFL-like glycyl radical enzymes
b.44	Elongation factor/aminomethyltransferase common domain
c.8	The "swivelling" beta/beta/alpha domain
a.69	Left-handed superhelix
d.144	Protein kinase-like (PK-like)
d.95	Homing endonuclease-like
a.35	lambda repressor-like DNA-binding domains
c.108	HAD-like
d.31	Cdc48 domain 2-like
c.37	P-loop containing nucleoside triphosphate hydrolases
c.9	Barstar-like
f.58	MetI-like
c.55	Ribonuclease H-like motif
e.7	Carbohydrate phosphatase
a.5	RuvA C-terminal domain-like
d.226	GIY-YIG endonuclease
e.8	DNA/RNA polymerases
b.129	Double-split beta-barrel
a.6	Putative DNA-binding domain
c.72	Ribokinase-like
g.39	Glucocorticoid receptor-like (DNA-binding domain)
b.34	SH3-like barrel
a.7	Spectrin repeat-like
c.136	Toprim domain
a.1	Globin-like
d.104	Class II aaRS and biotin synthetases
b.36	PDZ domain-like
d.66	Alpha-L RNA-binding motif
c.74	AraD/HMP-PK domain-like
e.10	Prokaryotic type I DNA topoisomerase
d.67	RRF/tRNA synthetase additional domain-like
f.23	Single transmembrane helix
a.8	immunoglobulin/albumin-binding domain-like
d.218	Nucleotidyltransferase
d.68	IF3-like
g.41	Rubredoxin-like
d.153	Ntn hydrolase-like
c.18	Uracil-DNA glycosylase-like
c.31	DHS-like NAD/FAD-binding domain
d.108	Acyl-CoA N-acyltransferases (Nat)
b.80	Single-stranded right-handed beta-helix
b.49	Domain of alpha and beta subunits of F1 ATP synthase-like
d.43	EF-Ts domain-like
c.20	Initiation factor IF2/eIF5b, domain 3
a.128	Terpenoid synthases
c.80	SIS domain
d.14	Ribosomal protein S5 domain 2-like
f.49	Proton glutamate symport protein
c.81	Formate dehydrogenase/DMSO reductase, domains 1-3
c.23	Flavodoxin-like
a.129	GroEL equatorial domain-like
a.130	Chorismate mutase II
d.157	Metallo-hydrolase/oxidoreductase
d.15	beta-Grasp (ubiquitin-like)
a.2	Long alpha-hairpin
d.75	MutS N-terminal domain-like
b.52	Double psi beta-barrel
d.159	Metallo-dependent phosphatases
a.289	Sec63 N-terminal domain-like
d.50	dsRBD-like
g.44	RING/U-box
c.87	UDP-Glycosyltransferase/glycogen phosphorylase
d.160	Carbon-nitrogen hydrolase
d.264	Prim-pol domain
b.1	Immunoglobulin-like beta-sandwich

## Sheet: core and shell
Core and shell folds
SCOP fold	description
d.140	Ribosomal protein S8
e.52	NAD kinase/diacylglycerol kinase-like
d.77	RL5-like
c.101	Undecaprenyl diphosphate synthase
d.51	Eukaryotic type KH-domain (KH-domain type I)
a.182	GatB/YqeY motif
e.24	Ribosomal protein L1
d.41	alpha/beta-Hammerhead
d.12	Ribosomal proteins S24e, L23 and L15e
d.314	PUG domain-like
a.156	S13-like H2TH domain
g.59	Zinc-binding domain of translation initiation factor 2 beta
b.153	PheT/TilS domain
d.64	eIF1-like
c.58	Aminoacid dehydrogenase-like, N-terminal domain
d.53	Ribosomal protein S3 C-terminal domain
c.34	Homo-oligomeric flavin-containing Cys decarboxylases, HFCD
e.22	Dehydroquinate synthase-like
e.13	DNA primase core
a.103	Citrate synthase

## Sheet: core and orphans
Core and orphans folds
SCOP fold	description
f.41	Preprotein translocase SecY subunit
c.111	Activating enzymes of the ubiquitin-like proteins
d.130	S-adenosylmethionine synthetase
c.78	ATC-like
a.74	Cyclin-like
b.87	LexA/Signal peptidase
d.61	LigT-like
a.278	GINS helical bundle-like
d.127	Creatinase/aminopeptidase
a.77	DEATH domain
a.80	post-AAA+ oligomerization domain-like
e.29	beta and beta-prime subunits of DNA dependent RNA-polymerase
c.84	Phosphoglucomutase, first 3 domains
g.3	Knottins (small inhibitors, toxins, lectins)
d.91	N-terminal domain of eukaryotic peptide chain release factor subunit 1, ERF1
a.18	T4 endonuclease V
b.60	Lipocalins
a.177	Sigma2 domain of RNA polymerase sigma factors

## Sheet: shell and orphans
Shell and orphans folds
SCOP fold	description
d.161	ADC synthase
d.113	Nudix
c.129	MCP/YpsA-like
e.32	Phase 1 flagellin
c.41	Subtilisin-like
c.40	Methylesterase CheB, C-terminal domain
a.22	Histone-fold
a.204	all-alpha NTP pyrophosphatases
f.37	ABC transporter transmembrane region
d.278	Ligand-binding domain in the NO signalling and Golgi transport
a.137	Non-globular all-alpha subunits of globular proteins
g.48	Ada DNA repair protein, N-terminal domain (N-Ada 10)
d.163	DNA breaking-rejoining enzymes
c.60	Phosphoglycerate mutase-like
c.91	PEP carboxykinase-like
f.24	Cytochrome c oxidase subunit I-like
d.162	LDH C-terminal domain-like
a.47	STAT-like
a.98	R1 subunit of ribonucleotide reductase, N-terminal domain
c.43	CoA-dependent acyltransferases
a.99	Cryptochrome/photolyase FAD-binding domain
f.25	Cytochrome c oxidase subunit III-like
c.116	alpha/beta knot
a.100	6-phosphogluconate dehydrogenase C-terminal domain-like
c.62	vWA-like
d.284	PurS-like
f.39	Multidrug resistance efflux transporter EmrE
d.227	OsmC-like
c.93	Periplasmic binding protein-like I
c.107	DHH phosphoesterases
d.122	ATPase domain of HSP90 chaperone/DNA topoisomerase II/histidine kinase
c.64	Pyruvate-ferredoxin oxidoreductase, PFOR, domain III
d.166	ADP-ribosylation
c.65	Formyltransferase
d.123	Sporulation response regulatory protein Spo0B
c.46	Rhodanese/Cell cycle control phosphatase
a.239	ChaB-like
c.94	Periplasmic binding protein-like II
f.4	Transmembrane beta-barrels
d.168	Succinate dehydrogenase/fumarate reductase flavoprotein, catalytic domain
c.24	Methylglyoxal synthase-like
b.58	PK beta-barrel domain-like
d.250	Folate-binding domain
b.88	Mss4-like
c.25	Ferredoxin reductase-like, C-terminal NADP-linked domain
b.18	Galactose-binding domain-like
d.204	Ribosome binding protein Y (YfiA homologue)
d.87	CO dehydrogenase flavoprotein C-domain-like
a.87	DBL homology domain (DH-domain)
a.25	Ferritin-like
d.340	CofE-like
a.58	Chemotaxis receptor methyltransferase CheR, N-terminal domain
c.123	CoA-transferase family III (CaiB/BaiF)
c.118	GckA/TtuD-like
a.39	EF Hand-like
a.46	Methionine synthase domain-like
c.97	Cytidine deaminase-like
d.63	CYTH-like phosphatases
b.41	PRC-barrel domain
d.90	FMN-dependent nitroreductase-like
a.121	Tetracyclin repressor-like, C-terminal domain
d.283	Putative modulator of DNA gyrase, PmbA/TldD
a.110	Aldehyde ferredoxin oxidoreductase, C-terminal domains
a.111	Acid phosphatase/Vanadium-dependent haloperoxidase
d.92	Zincin-like
e.70	MalF N-terminal region-like
c.49	Pyruvate kinase C-terminal domain-like
b.62	Cyclophilin-like
d.176	Oxidoreductase molybdopterin-binding domain
a.113	DNA repair protein MutS, domain III
d.134	Nitrite and sulphite reductase 4Fe-4S domain-like
d.177	FAH
e.72	SSO1389-like
c.50	Macro domain-like
c.30	PreATP-grasp domain
g.74	Sec-C motif
f.51	Rhomboid-like
h.3	Stalk segment of viral fusion proteins
e.51	Urocanase
g.80	AN1-like Zinc finger
c.69	alpha/beta-Hydrolases
d.21	Diaminopimelate epimerase-like
b.29	Concanavalin A-like lectins/glucanases
a.23	Open three-helical up-and-down bundle
d.3	Cysteine proteinases
f.32	a domain/subunit of cytochrome bc1 complex (Ubiquinol-cytochrome c reductase)
b.67	5-bladed beta-propeller
f.44	Ammonium transporter
b.68	6-bladed beta-propeller
d.304	TTHA1013/TTHA0281-like
d.220	Metal cation-transporting ATPase, ATP-binding domain N
d.268	ParB/Sulfiredoxin
a.65	Annexin
f.33	Calcium ATPase, transmembrane domain M
a.29	Bromodomain-like
a.274	HAMP domain-like
d.269	Gamma-glutamyl cyclotransferase-like
c.32	Tubulin nucleotide-binding domain-like
d.136	Phospholipase D/nuclease
c.5	MurCD N-terminal domain
c.33	Isochorismatase-like hydrolases
a.30	ROP-like
c.6	7-stranded beta/alpha barrel
f.48	OmpH-like
e.3	beta-lactamase/transpeptidase-like
c.36	Thiamin diphosphate-binding fold (THDP-binding)
d.94	HPr-like
b.45	Split barrel-like
b.3	Prealbumin-like
f.54	SNF-like
b.125	LolA-like prokaryotic lipoproteins and lipoprotein localization factors
b.70	8-bladed beta-propeller
a.70	ATPD N-terminal domain-like
c.109	PEP carboxykinase N-terminal domain
d.329	PF0523-like
b.47	Trypsin-like serine proteases
d.32	Glyoxalase/Bleomycin resistance protein/Dihydroxybiphenyl dioxygenase
e.23	Acetyl-CoA synthetase-like
b.71	Glycosyl hydrolase domain
d.96	T-fold
e.6	Acyl-CoA dehydrogenase NM domain-like
a.138	Multiheme cytochromes
b.30	Supersandwich
c.10	Leucine-rich repeat, LRR (right-handed beta-alpha superhelix)
b.23	CUB-like
f.59	Cation efflux protein transmembrane domain-like
c.71	Dihydrofolate reductase-like
e.18	HydB/Nqo4-like
b.6	Cupredoxin-like
d.60	Probable bacterial effector-binding domain
b.33	ISP domain
d.37	CBS-domain pair
a.76	Iron-dependent repressor protein, dimerization domain
d.38	Thioesterase/thiol ester dehydrase-isomerase
d.145	FAD-binding/transporter-associated domain-like
a.246	Hyaluronidase domain-like
d.101	Ribonuclease PH domain 2-like
c.13	SpoIIaa-like
c.14	ClpP/crotonase
b.103	MoeA N-terminal region -like
a.248	SP0561-like
a.79	NusB-like
a.43	Ribbon-helix-helix
c.76	Alkaline phosphatase-like
e.41	Adenylylcyclase toxin (the edema factor)
b.175	FomD barrel-like
a.124	Phospholipase C/P1 nuclease
b.7	C2 domain-like
c.77	Isocitrate/Isopropylmalate dehydrogenase-like
d.211	beta-hairpin-alpha-hairpin repeat
d.151	DNase I-like
c.114	DsrEFH-like
d.152	Aldehyde ferredoxin oxidoreductase, N-terminal domain
d.106	SCP-like
d.11	Penicillin-binding protein 2x (pbp-2x), c-terminal domain
f.57	MgtE membrane domain-like
d.4	His-Me finger endonucleases
c.56	Phosphorylase/hydrolase-like
d.107	Mog1p/PsbP-like
a.127	L-aspartase-like
f.14	Voltage-gated potassium channels
d.307	Nqo5-like
a.166	RuBisCo LSMT C-terminal, substrate-binding domain
f.35	Multidrug efflux transporter AcrB transmembrane domain
d.185	LuxS/MPP-like metallohydrolase
d.13	HIT-like
c.152	CbiG N-terminal domain-like
c.98	MurF and HprK N-domain-like
a.195	YutG-like
f.19	Aquaporin-like
a.104	Cytochrome P450
f.20	Clc chloride channel
f.21	Heme-binding four-helical bundle
f.22	ABC transporter involved in vitamin B12 uptake, BtuC
b.50	Acid proteases
b.171	Trm112p-like
d.154	DmpA/ArgJ-like
g.45	ArfGap/RecO-like zinc finger
b.35	GroES-like
e.44	2-methylcitrate dehydratase PrpD
a.151	Glutamyl tRNA-reductase dimerization domain
d.207	Thymidylate synthase-complementing protein Thy1
a.139	Type I dockerin domain
c.82	ALDH-like
d.110	Profilin-like
d.247	Chromosomal protein MC1
g.81	HSP33 redox switch-like
a.91	Regulator of G-protein signaling, RGS
c.57	Molybdenum cofactor biosynthesis proteins
a.41	Domain of poly(ADP-ribose) polymerase
a.132	Heme oxygenase-like
b.82	Double-stranded beta-helix
d.287	DNA methylase specificity domain
c.113	HemD-like
d.98	BLIP-like
e.26	Prismane protein-like
d.286	TrkA C-terminal domain-like
d.328	CorA soluble domain-like
a.152	AhpD-like
f.13	Family A G protein-coupled receptor-like
a.45	GST C-terminal domain-like
